# Supplementary material for: Stromal Features of the Primary Tumor Are Not Prognostic in Genetically Engineered Mice of Pancreatic Cancer
Source: Cells. 2019 Dec 24;9(1):58. doi: 10.3390/cells9010058 (PMC7017324; doi:10.3390/cells9010058)
Supplement: Supplementary file 1 [file cells-09-00058-s001.zip]

Archive with 1 entries (1 files):
- cells-669420-supplementary.odp
