# Supplementary material for: Stromal Features of the Primary Tumor Are Not Prognostic in Genetically Engineered Mice of Pancreatic Cancer
Source: Cells. 2019 Dec 24;9(1):58. doi: 10.3390/cells9010058 (PMC7017324; doi:10.3390/cells9010058)
Supplement: Supplementary file 1 [file cells-09-00058-s001.zip › cells-669420-supplementary.odp]

## Slide: Slide2
Histological variants observed in KPC mice
polynuclear giant cells
anaplastic
solid
sarcomatoid
fibrotic
Supplementary Figure 1:

## Slide: Slide1
Supplementary Table 1:  Spearman Rank Order Correlation (ρ) 
 
CC3
Ki67
pH3
MLA
MVD
α-SMA + Ki67
Picrosirius
Habp
Sparc
Grading
Desmoplasia
CC3
1.00
0.18
0.27
0.45
0.06
-0.18
0.01
0.11
0.21
-0.30
0.18
Ki67
0.18
1.00
0.54
0.28
0.06
-0.02
-0.04
0.02
0.02
0.02
-0.08
pH3
0.27
0.54
1.00
0.14
-0.12
-0.18
0.07
-0.08
-0.25
-0.03
0.03
MLA
0.45
0.28
0.14
1.00
0.31
-0.03
-0.04
-0.03
0.05
0.04
-0.18
MVD
0.06
0.06
-0.12
0.31
1.00
0.36
0.20
0.05
0.05
0.22
-0.23
α-SMA + Ki67
-0.18
-0.02
-0.18
-0.03
0.36
1.00
-0.12
-0.05
-0.12
0.17
-0.12
Picrosirius
0.01
-0.04
0.07
-0.04
0.20
-0.12
1.00
0.05
0.02
-0.10
0.15
Habp
0.11
0.02
-0.08
-0.03
0.05
-0.05
0.05
1.00
0.37
0.03
-0.08
Sparc
0.21
0.02
-0.25
0.05
0.05
-0.12
0.02
0.37
1.00
0.01
-0.04
Grading
-0.30
0.02
-0.03
0.04
0.22
0.17
-0.10
0.03
0.01
1.00
-0.84
Desmoplasia
0.18
-0.08
0.03
-0.18
-0.23
-0.12
0.15
-0.08
-0.04
-0.84
1.00
